# Supplementary material for: Rechallenge of immunotherapy beyond progression in patients with extensive-stage small-cell lung cancer
Source: Front Pharmacol. 2022 Sep 6;13:967559. doi: 10.3389/fphar.2022.967559 (PMC9485935; doi:10.3389/fphar.2022.967559)
Supplement: Supplementary file 1 [file DataSheet1.ZIP]

Archive with 7 entries (6 files):
- Suppl.data/
- Suppl.data/Figure S1.tif
- Suppl.data/Figure S2.tif
- Suppl.data/Table S1.docx
- Suppl.data/Table S2.docx
- Suppl.data/Table S3.docx
- Suppl.data/Table S4.docx
